# Supplementary material for: A Computational Model of Deep Brain Stimulation for Parkinson’s Disease Tremor and Bradykinesia
Source: Brain Sci. 2024 Jun 20;14(6):620. doi: 10.3390/brainsci14060620 (PMC11201485; doi:10.3390/brainsci14060620)
Supplement: Supplementary file 1 [file brainsci-14-00620-s001.zip]

Archive with 1 entries (1 files):
- brainsci-3011481-supplementary.pdf
